# Supplementary material for: Industrial Adoption of Carbon Nanotubes
Source: Nano Lett. 2026 Mar 17;26(12):4004–13. doi: 10.1021/acs.nanolett.5c05572 (PMC13047723; doi:10.1021/acs.nanolett.5c05572)
Supplement: Supplementary file 1 [file nl5c05572_si_001.xlsx]

## Sheet: Description of Analysis
Each sheet in this document corresponds to a different panel in Figure 1.
Data in green formatted tables are data shown in figure, other tables contain formulas and are intermediate processed forms of the data acquired from Lens.org
Data was obtained using the following Lens.org keyword searches:
Description of Data:
Fig 1A - Number of patent applications in USA each year from 1994 to 2023, inclusive.
Query: ( carbon AND nanotube ) OR ( SWCNT OR ( MWCNT OR ( SWNT OR ( MWNT OR ( DWNT OR CNT ) ) ) ) ); Document Type = ( Patent_application )
Fig 1B - Number of patent approvals for each of the top 20 largest patent owners of carbon nanotube patents from 1994 to 2023, inclusive.
Fig 1(inset) - Distribution of patents held by research insitute and commercial enterprises of the top 1000 largest patent holders of carbon nanotube patents from 1994 to 2023, inclusive.
Fig 1C - Summary of patent codes that nanotube patent are filed under from 1994 to 2023, inclusive.
Query: ( carbon AND nanotube ) OR ( SWCNT OR ( MWCNT OR ( SWNT OR ( MWNT OR ( DWNT OR CNT ) ) ) ) ); Document Type = ( Granted_patent )

## Sheet: Fig1A. - Applications by Year
Publication Year	Number of Patent Applications
1994	365
1995	391
1996	504
1997	561
1998	687
1999	719
2000	954
2001	1336
2002	2254
2003	3122
2004	4529
2005	5700
2006	6895
2007	8368
2008	9257
2009	10040
2010	12134
2011	13035
2012	14123
2013	15493
2014	16749
2015	17884
2016	19383
2017	21417
2018	22572
2019	24989
2020	25698
2021	25292
2022	26314
2023	28392

## Sheet: Fig 1B. - top20 by Owner
Patent Owner Name	Number of Patent Approvals
Samsung Display Co LTD	2330
Samsung Electronics Co LTD	2237
International Business Machines Corporation	1976
Hon Hai Precision Industry Co LTD	1355
Semiconductor Energy Laboratory Co LTD	1350
Tsinghua University	1323
Rovi Guides INC	865
Lg Chem LTD	830
Samsung Sdi Co LTD	704
Canon Kabushiki Kaisha	684
Renesas Electronics Corporation	676
Kabushiki Kaisha Toshiba	669
Toyota Jidosha Kabushiki Kaisha	662
Intel Corporation	638
Lg Electronics INC	625
Sony Corporation	622
Pioneer Hi-Bred International INC	601
The Regents of the University of California	572
Lg Energy Solution LTD	554
Massachusetts Institute of Technology	532

## Sheet: Fig1(inset) - top1000 Acad_Comm
NOTE*** This this is only the patents from the top 1000 largest patent holders; any smaller patent holders are not reflected in the data" ***	Owner Name Exact	Research or Industry	Document Count
	Tsinghua University	Research Institute	1323		Organization Type	Approved Patent Count	Percentage (%)
	The Regents of the University of California	Research Institute	572		Industry	65252	0.84656
	Massachusetts Institute of Technology	Research Institute	532		Research Institute	11827	0.15344
	Industrial Technology Research Institute	Research Institute	249
	Northwestern University	Research Institute	240
	President and Fellows of Harvard College	Research Institute	236
	California Institute of Technology	Research Institute	234
	William Marsh Rice University	Research Institute	205
	The Board of Trustees of the University of Illinois	Research Institute	199
	Commissariat a L'energie Atomique Et Aux Energies Alternatives	Research Institute	193
	Centre National De La Recherche Scientifique	Research Institute	190
	Electronics and Telecommunications Research Institute	Research Institute	176
	The Board of Trustees of the Leland Stanford Junior University	Research Institute	172
	King Fahd University of Petroleum and Minerals	Research Institute	164
	Korea Institute of Science and Technology	Research Institute	161
	Georgia Tech Research Corporation	Research Institute	143
	The Regents of the University of Michigan	Research Institute	140
	Board of Regents the University of Texas System	Research Institute	137
	Korea Advanced Institute of Science and Technology	Research Institute	131
	National Institute of Advanced Industrial Science and Technology	Research Institute	116
	Commissariat a L'energie Atomique	Research Institute	115
	Wisconsin Alumni Research Foundation	Research Institute	110
	University of Florida Research Foundation INC	Research Institute	109
	Regents of the University of California The	Research Institute	104
	Cornell University	Research Institute	99
	Cypress Semiconductor Corporation	Research Institute	96
	United States of America as Represented by the Administrator of the National Aeronautics and Space Administration	Research Institute	85
	Arizona Board of Regents on Behalf of Arizona State University	Research Institute	83
	Nanyang Technological University	Research Institute	82
	Agency for Science Technology and Research	Research Institute	76
	Japan Science and Technology Agency	Research Institute	74
	The Government of the United States of America as Represented by the Secretary of the Navy	Research Institute	71
	The Trustees of the University of Pennsylvania	Research Institute	70
	Korea University Research and Business Foundation	Research Institute	68
	Drexel University	Research Institute	67
	Government of the United States as Represented by the Secretary of the Air Force	Research Institute	66
	National Tsing Hua University	Research Institute	65
	The University of Tokyo	Research Institute	65
	King Abdulaziz University	Research Institute	64
	The Government of the United States as Respresented by the Secretary of the Navy	Research Institute	64
	University of South Florida	Research Institute	64
	Regents of the University of Minnesota	Research Institute	63
	University of South Carolina	Research Institute	63
	University of Central Florida Research Foundation INC	Research Institute	62
	Centre National De La Recherche Scientifique (Cnrs)	Research Institute	61
	The Research Foundation for the State University of New York	Research Institute	61
	Fraunhofer-Gesellschaft Zur Foerderung Der Angewandten Forschung Ev	Research Institute	60
	The Johns Hopkins University	Research Institute	59
	Research & Business Foundation Sungkyunkwan University	Research Institute	58
	The Trustees of Columbia University in the City of New York	Research Institute	58
	Board of Trustees of the University of Arkansas	Research Institute	56
	Ramot at Tel-Aviv University LTD	Research Institute	56
	Industry-Academic Cooperation Foundation Yonsei University	Research Institute	54
	Oxford University Innovation Limited	Research Institute	53
	Carnegie Mellon University	Research Institute	51
	Board of Trustees of Michigan State University	Research Institute	49
	National Research Council of Canada	Research Institute	49
	The Florida International University Board of Trustees	Research Institute	49
	National University of Singapore	Research Institute	48
	Seoul National University R&db Foundation	Research Institute	48
	Florida State University Research Foundation INC	Research Institute	47
	King Abdullah University of Science and Technology	Research Institute	47
	University of Maryland College Park	Research Institute	46
	Brigham Young University	Research Institute	44
	University of Southern California	Research Institute	44
	Cambridge Enterprise Limited	Research Institute	43
	Korea Institute of Energy Research	Research Institute	43
	Rutgers the State University of New Jersey	Research Institute	43
	Clemson University	Research Institute	42
	National Institute for Materials Science	Research Institute	42
	Rensselaer Polytechnic Institute	Research Institute	42
	The Penn State Research Foundation	Research Institute	42
	The Texas A&m University System	Research Institute	42
	University of Utah Research Foundation	Research Institute	42
	Academia Sinica	Research Institute	41
	North Carolina State University	Research Institute	41
	The Regents of the University of Colorado a Body Corporate	Research Institute	41
	Yale University	Research Institute	41
	Duke University	Research Institute	40
	City University of Hong Kong	Research Institute	39
	Kyoto University	Research Institute	39
	The Trustees of Princeton University	Research Institute	39
	University of Utah	Research Institute	39
	Oak Ridge Associated Universities	Research Institute	37
	University of Washington	Research Institute	37
	Commissariat a L'energie Atomique Et Aux Energies	Research Institute	36
	The Board of Regents of the University of Texas System	Research Institute	36
	The University of Akron	Research Institute	36
	New Jersey Institute of Technology	Research Institute	35
	The Regents of the University of New Mexico	Research Institute	35
	Postech Academy-Industry Foundation	Research Institute	34
	The Brigham and Women's Hospital INC	Research Institute	34
	Case Western Reserve University	Research Institute	33
	Ecole Polytechnique Federale De Lausanne (Epfl)	Research Institute	33
	Council of Scientific & Industrial Research	Research Institute	32
	Industry-University Cooperation Foundation Hanyang University	Research Institute	32
	Shinshu University	Research Institute	32
	The Governing Council of the University of Toronto	Research Institute	32
	University of Connecticut	Research Institute	32
	University of Florida Research Foundation Incorporated	Research Institute	32
	University of Louisville Research Foundation INC	Research Institute	32
	Vanderbilt University	Research Institute	32
	Osaka University	Research Institute	31
	The University of North Carolina at Chapel Hill	Research Institute	31
	Unist (Ulsan National Institute of Science and Technology)	Research Institute	31
	University of Massachusetts	Research Institute	31
	Usa as Represented by the Administrator of the Nasa	Research Institute	31
	The United States of America as Represented by the Secretary Department of Health and Human Services	Research Institute	30
	Iowa State University Research Foundation INC	Research Institute	29
	The General Hospital Corporation	Research Institute	29
	The Hong Kong University of Science and Technology	Research Institute	29
	University of Kentucky Research Foundation	Research Institute	29
	Wayne State University	Research Institute	29
	Katholieke Universiteit Leuven Ku Leuven R&d	Research Institute	28
	Trustees of Boston University	Research Institute	28
	Waseda University	Research Institute	27
	Board of Regents of the University of Nebraska	Research Institute	27
	Commonwealth Scientific and Industrial Research Organisation	Research Institute	27
	Gwangju Institute of Science and Technology	Research Institute	27
	Korea Institute of Machinery & Materials	Research Institute	27
	The Florida State University Research Foundation INC	Research Institute	27
	University of Houston System	Research Institute	27
	Virginia Tech Intellectual Properties INC	Research Institute	26
	Commissariat À L'énergie Atomique Et Aux Énergies Alternatives	Research Institute	26
	University of Tennessee Research Foundation	Research Institute	26
	Korea Research Institute of Chemical Technology	Research Institute	25
	National Taiwan University of Science and Technology	Research Institute	25
	Tohoku University	Research Institute	25
	University of Houston	Research Institute	25
	Virginia Polytechnic Institute and State University	Research Institute	25
	Wake Forest University	Research Institute	24
	Emory University	Research Institute	24
	New York University	Research Institute	24
	University of Dayton	Research Institute	24
	Brown University	Research Institute	23
	South Dakota Board of Regents	Research Institute	23
	Southwest Research Institute	Research Institute	23
	Technion Research & Development Foundation LTD	Research Institute	23
	University of Georgia Research Foundation INC	Research Institute	23
	University of Washington Through Its Center for Commercialization	Research Institute	23
	Imam Abdulrahman Bin Faisal University	Research Institute	22
	National Institute of Aerospace Associates	Research Institute	22
	Ohio University	Research Institute	21
	Board of Supervisors of Louisiana State University and Agricultural and Mechanical College	Research Institute	21
	Hydro-Québec	Research Institute	21
	Kyushu University National University Corporation	Research Institute	21
	Research Foundation of the City University of New York	Research Institute	21
	The Arizona Board of Regents on Behalf of the University of Arizona	Research Institute	21
	Arizona Board of Regents a Body Corporate of the State of Arizona Acting for and on Behalf of Arizona State University	Research Institute	20
	Board of Trustees of the Leland Stanford Junior University The	Research Institute	20
	Fraunhofer-Gesellschaft Zur Förderung Der Angewandten Forschung Ev	Research Institute	20
	Ramot at Tel Aviv University LTD	Research Institute	20
	Research Triangle Institute	Research Institute	20
	Technion Research & Development Foundation Limited	Research Institute	20
	The United States of America as Represented by the Secretary of the Navy	Research Institute	20
	Tokyo Institute of Technology	Research Institute	20
	Ulsan National Institute of Science and Technology	Research Institute	20
	United States of America as Represented by the Administrator of Nasa	Research Institute	20
	University of Cincinnati	Research Institute	20
	Washington University	Research Institute	20
	Board of Regents of the University of Texas System	Research Institute	19
	Institute of Microelectronics Chinese Academy of Sciences	Research Institute	19
	King Saud University	Research Institute	19
	National Taiwan University	Research Institute	19
	Peking University	Research Institute	19
	The Board of Trustees of the University of Alabama	Research Institute	19
	The Curators of the University of Missouri	Research Institute	19
	The University of British Columbia	Research Institute	19
	Trustees of Boston College The	Research Institute	19
	University-Industry Cooperation Group of Kyung Hee University	Research Institute	19
	Yissum Research Development Company of the Hebrew University of Jerusalem LTD	Research Institute	19
	Nano and Advanced Materials Institute Limited	Research Institute	18
	Arizona Board of Regents on Behalf of the University of Arizona	Research Institute	18
	Council of Scientific and Industrial Research	Research Institute	18
	Government of the United States of America as Represented by the Secretary of Commerce the National Institute of Standards and Technology	Research Institute	18
	Telefonaktiebolaget Lm Ericsson (Publ)	Research Institute	18
	The Governors of the University of Alberta	Research Institute	18
	The Hong Kong Polytechnic University	Research Institute	18
	The Research Foundation of State University of New York	Research Institute	18
	Trustees of Tufts College	Research Institute	18
	United States of America as Represented by the Secretary of the Navy	Research Institute	18
	Universite De Nantes	Research Institute	18
	Clemson University Research Foundation	Research Institute	17
	Katholieke Universiteit Leuven	Research Institute	17
	National University Corporation Gunma University	Research Institute	17
	Nederlandse Organisatie Voor Toegepast-Natuurwetenschappelijk Onderzoek Tno	Research Institute	17
	Ohio State Innovation Foundation	Research Institute	17
	The Board of Regents for Oklahoma State University	Research Institute	17
	The University of Manchester	Research Institute	17
	Samsung Display Co LTD	Industry	2330
	Samsung Electronics Co LTD	Industry	2237
	International Business Machines Corporation	Industry	1976
	Hon Hai Precision Industry Co LTD	Industry	1355
	Semiconductor Energy Laboratory Co LTD	Industry	1350
	Rovi Guides INC	Industry	865
	Lg Chem LTD	Industry	830
	Samsung Sdi Co LTD	Industry	704
	Canon Kabushiki Kaisha	Industry	684
	Renesas Electronics Corporation	Industry	676
	Kabushiki Kaisha Toshiba	Industry	669
	Toyota Jidosha Kabushiki Kaisha	Industry	662
	Intel Corporation	Industry	638
	Lg Electronics INC	Industry	625
	Sony Corporation	Industry	622
	Pioneer Hi-Bred International INC	Industry	601
	Lg Energy Solution LTD	Industry	554
	Globalfoundries INC	Industry	497
	Xerox Corporation	Industry	470
	Fujifilm Corporation	Industry	464
	Fujitsu Limited	Industry	464
	Lg Display Co LTD	Industry	463
	Globalfoundries Us 2 LLC	Industry	424
	Sabic Global Technologies Bv	Industry	415
	Asm Ip Holding Bv	Industry	389
	Nanotek Instruments INC	Industry	378
	Rtx Corporation	Industry	372
	Gm Global Technology Operations LLC	Industry	371
	Hewlett-Packard Development Company Lp	Industry	369
	The Boeing Company	Industry	366
	Pure Storage INC	Industry	365
	Hitachi LTD	Industry	364
	General Electric Company	Industry	355
	Apple INC	Industry	350
	Global Graphene Group INC	Industry	350
	Nec Corporation	Industry	347
	Boe Technology Group Co LTD	Industry	334
	Sk Hynix INC	Industry	310
	Sandisk Technologies LLC	Industry	308
	Seiko Epson Corporation	Industry	303
	Kioxia Corporation	Industry	289
	Globalfoundries Us INC	Industry	286
	Silverbrook Research Pty LTD	Industry	282
	Universal Display Corporation	Industry	278
	Panasonic Corporation	Industry	262
	Basf Se	Industry	251
	Sharp Kabushiki Kaisha	Industry	247
	3m Innovative Properties Company	Industry	246
	Murata Manufacturing Co LTD	Industry	238
	Ricoh Company LTD	Industry	234
	Tokyo Electron Limited	Industry	233
	Saudi Arabian Oil Company	Industry	230
	Lg Innotek Co LTD	Industry	226
	Nantero INC	Industry	222
	Shpp Global Technologies Bv	Industry	216
	Sandisk 3d LLC	Industry	211
	Denso Corporation	Industry	210
	Taiwan Semiconductor Manufacturing Co LTD	Industry	209
	Nissan Motor Co LTD	Industry	206
	Nokia Technologies Oy	Industry	205
	Zeon Corporation	Industry	203
	Arkema France	Industry	201
	Lg Energy Solution LTD Kr	Industry	200
	Zeno Semiconductor INC	Industry	199
	Lockheed Martin Corporation	Industry	197
	Searete LLC	Industry	195
	Micron Technology INC	Industry	190
	Infineon Technologies Ag	Industry	189
	Toray Industries INC	Industry	186
	E I Du Pont De Nemours and Company	Industry	184
	Halliburton Energy Services INC	Industry	183
	The Invention Science Fund I LLC	Industry	181
	Dexcom INC	Industry	180
	Honda Motor Co LTD	Industry	180
	Dow Global Technologies LLC	Industry	175
	Fujitsu Semiconductor Limited	Industry	170
	Nokia Corporation	Industry	167
	Panasonic Intellectual Property Management Co LTD	Industry	163
	Baker Hughes Holdings LLC	Industry	162
	Texas Instruments Incorporated	Industry	162
	Avago Technologies General Ip (Singapore) Pte LTD	Industry	160
	Eastman Kodak Company	Industry	159
	Koninklijke Philips Nv	Industry	155
	Hyundai Motor Company	Industry	153
	Uchicago Argonne LLC	Industry	148
	Robert Bosch Gmbh	Industry	147
	True Velocity Ip Holdings LLC	Industry	147
	E Ink Corporation	Industry	141
	Microsoft Technology Licensing LLC	Industry	141
	Renesas Technology Corp	Industry	141
	Covestro Deutschland Ag	Industry	140
	Google LLC	Industry	140
	Schlumberger Technology Corporation	Industry	140
	Ut-Battelle LLC	Industry	140
	Qualcomm Incorporated	Industry	139
	Boston Scientific Scimed INC	Industry	134
	Beijing Funate Innovation Technology Co LTD	Industry	133
	Gearbox LLC	Industry	133
	Lawrence Livermore National Security LLC	Industry	132
	Contemporary Amperex Technology Co Limited	Industry	131
	Palo Alto Research Center Incorporated	Industry	130
	Mitsubishi Denki Kabushiki Kaisha	Industry	129
	Sumitomo Chemical Company Limited	Industry	129
	Shpp Global Technologies Bv Nl	Industry	128
	Sony Semiconductor Solutions Corporation	Industry	127
	Rohm Co LTD	Industry	126
	Socionext INC	Industry	123
	Adeia Guides INC	Industry	122
	Rovi Product Corporation	Industry	122
	Taiwan Semiconductor Manufacturing Company LTD	Industry	122
	Nanosys INC	Industry	121
	Nitto Denko Corporation	Industry	120
	Hewlett Packard Enterprise Development Lp	Industry	118
	Japan Display INC	Industry	118
	Memjet Technology Limited	Industry	118
	Purdue Research Foundation	Industry	115
	Avago Technologies International Sales Pte Limited	Industry	114
	Monolithic 3d INC	Industry	114
	Meta Platforms Technologies LLC	Industry	113
	Sabic Global Technologies Bv Nl	Industry	111
	Panasonic Liquid Crystal Display Co LTD	Industry	110
	Modernatx INC	Industry	108
	Samsung Electro-Mechanics Co LTD	Industry	108
	Zamtec Limited	Industry	108
	Shin-Etsu Chemical Co LTD	Industry	106
	Battelle Energy Alliance Inc	Industry	105
	Enterprise Science Fund LLC	Industry	105
	Honeywell International INC	Industry	105
	Lyten INC	Industry	105
	Baker Hughes Incorporated	Industry	104
	Showa Denko Kk	Industry	104
	Stmicroelectronics Srl	Industry	104
	Deep Science LLC	Industry	102
	Hrl Laboratories LLC	Industry	100
	Sabic Innovative Plastics Ip Bv	Industry	100
	Advanced Micro Devices INC	Industry	98
	Raytheon Company	Industry	97
	Elwha LLC	Industry	96
	Enevate Corporation	Industry	95
	Sabic Innovative Plastics Ip Bv Nl	Industry	94
	Life Technologies Corporation	Industry	93
	Applied Materials INC	Industry	92
	Exxonmobil Chemical Patents INC	Industry	91
	Osram Oled Gmbh	Industry	91
	Empire Technology Development LLC	Industry	90
	Tahoe Research LTD	Industry	89
	Pioneer Corporation	Industry	88
	Semiconductor Components Industries LLC	Industry	88
	Daikin Industries LTD	Industry	87
	Sanyo Electric Co LTD	Industry	87
	Shell Oil Company	Industry	86
	Nxp Usa INC	Industry	85
	F Hoffmann-La Roche Ag	Industry	84
	National Technology & Engineering Solutions of Sandia LLC	Industry	84
	Sanofi-Aventis Deutschland Gmbh	Industry	84
	Siemens Aktiengesellschaft	Industry	84
	Sk Innovation Co LTD	Industry	84
	Merck Patent Gmbh	Industry	83
	Hynix Semiconductor INC	Industry	82
	Konica Minolta INC	Industry	82
	Oned Material INC	Industry	81
	Matsushita Electric Industrial Co LTD	Industry	80
	Acushnet Company	Industry	79
	Corning Incorporated	Industry	79
	Sumitomo Electric Industries LTD	Industry	79
	Broadcom Corporation	Industry	77
	Elpis Technologies INC	Industry	77
	Sri International	Industry	77
	T-Mobile Innovations LLC	Industry	77
	Sk on Co LTD	Industry	76
	Dow Silicones Corporation	Industry	75
	Kia Motors Corporation	Industry	75
	Medtronic INC	Industry	75
	Xyleco INC	Industry	75
	Xyleco LLC	Industry	75
	Sprint Communications Company Lp	Industry	74
	Tohoku Murata Manufacturing Co LTD	Industry	74
	Ags LLC	Industry	73
	True Velocity INC	Industry	73
	Aramco Services Company	Industry	72
	Dongwoo Fine-Chem Co LTD	Industry	71
	Motorola INC	Industry	71
	Pelikan Technologies INC	Industry	71
	Mitsubishi Electric Corporation	Industry	70
	Pictiva Displays International Limited	Industry	70
	Qimonda Ag	Industry	70
	United Video Properties INC	Industry	70
	Freescale Semiconductor INC	Industry	69
	Goodrich Corporation	Industry	69
	Hideep INC	Industry	69
	Tv Guide INC	Industry	69
	Uv Corp	Industry	69
	Asahi Kasei Kabushiki Kaisha	Industry	68
	Ppg Industries Ohio INC	Industry	68
	Digilens INC	Industry	67
	Mitsubishi Chemical Corporation	Industry	67
	Nxp Bv	Industry	67
	Toppan Printing Co LTD	Industry	67
	Agc INC	Industry	66
	Nike INC	Industry	66
	Resonac Corporation	Industry	66
	Shoei Chemical INC	Industry	65
	Dai Nippon Printing Co LTD	Industry	64
	Microsoft Corporation	Industry	64
	Monsanto Technology LLC	Industry	63
	Lazr INC	Industry	62
	Markforged INC	Industry	61
	Nanotek Instruments Group LLC	Industry	61
	Roche Diagnostics Gmbh	Industry	61
	Compaq Computer Corporation	Industry	60
	Ford Global Technologies LLC	Industry	60
	Genentech INC	Industry	60
	Guardian Glass LLC	Industry	60
	Luminar LLC	Industry	60
	Pacific Biosciences of California INC	Industry	60
	Qorvo Us INC	Industry	60
	Analog Devices INC	Industry	59
	Cadillac Jack	Industry	59
	Fuji Xerox Co LTD	Industry	59
	Hewlett-Packard Company	Industry	59
	Intelligent Energy Limited	Industry	59
	Yamaha Corporation	Industry	59
	Amazon Technologies INC	Industry	58
	Evonik Operations Gmbh	Industry	58
	Fujikura LTD	Industry	58
	Kolon Industries INC	Industry	58
	Lucent Technologies INC	Industry	58
	Northrop Grumman Systems Corporation	Industry	58
	Amphenol Corporation	Industry	57
	Coloplast A/s	Industry	57
	Ethicon LLC	Industry	57
	Kuraray Co LTD	Industry	57
	Lintec of America INC	Industry	57
	Polaris Innovations Limited	Industry	57
	Umicore Ag & Co Kg	Industry	57
	24m Technologies INC	Industry	56
	B&w Group LTD	Industry	56
	Renesas Technology Corporation	Industry	56
	Nthdegree Technologies Worldwide INC	Industry	55
	Quantumscape Battery INC	Industry	55
	Samsung Mobile Display Co LTD	Industry	55
	Sigmasense LLC	Industry	55
	Hitachi Displays LTD	Industry	54
	Rpx Corporation	Industry	54
	Samsung Display Co LTD Yongin-Si Kr	Industry	54
	Snu R&db Foundation	Industry	54
	Trading Technologies International INC	Industry	54
	Cambrios Film Solutions Corporation	Industry	53
	Clap Co LTD	Industry	53
	Earlens Corporation	Industry	53
	Eva Automation INC	Industry	53
	Olympus Corporation	Industry	53
	Spansion LLC	Industry	53
	Tdk Corporation	Industry	53
	Bytedance INC	Industry	52
	Continental Reifen Deutschland Gmbh	Industry	52
	Halio INC	Industry	52
	Hoffmann-La Roche INC	Industry	52
	Sekisui Chemical Co LTD	Industry	52
	Imec Vzw	Industry	51
	Suzhou Lekin Semiconductor Co LTD	Industry	51
	Envision Aesc Energy Devices LTD	Industry	50
	Innolux Corporation	Industry	50
	Kaneka Corporation	Industry	50
	Lsi Corporation	Industry	50
	Agilent Technologies INC	Industry	49
	Alliance for Sustainable Energy LLC	Industry	49
	Cilag Gmbh International	Industry	49
	Cisco Technology INC	Industry	49
	Huawei Technologies Co LTD	Industry	49
	Atmel Corporation	Industry	48
	Au Optronics Corporation	Industry	48
	Beijing Bytedance Network Technology Co LTD	Industry	48
	Oticon A/s	Industry	48
	Sila Nanotechnologies INC	Industry	48
	Stratasys INC	Industry	48
	American Vehicular Sciences LLC	Industry	47
	Cabot Corporation	Industry	47
	Johns Manville	Industry	47
	Motorola Solutions INC	Industry	47
	Bayer Intellectual Property Gmbh	Industry	46
	Corbion Biotech INC	Industry	46
	Lanxess Deutschland Gmbh	Industry	46
	Terravia Holdings INC	Industry	46
	Longitude Semiconductor Sarl	Industry	45
	Monterey Research LLC	Industry	45
	Oxford Nanopore Technologies Plc	Industry	45
	Rambus INC	Industry	45
	Sharp Laboratories of America INC	Industry	45
	Siemens Healthcare Gmbh	Industry	45
	Sion Power Corporation	Industry	45
	Advanced Plasmonics INC	Industry	44
	Applied Plasmonics INC	Industry	44
	Dei Sales INC	Industry	44
	Elpida Memory INC	Industry	44
	Entegris INC	Industry	44
	Fujifilm Business Innovation Corp	Industry	44
	Medtronic Minimed INC	Industry	44
	Meso Scale Technologies LLC	Industry	44
	Nissin Kogyo Co LTD	Industry	44
	Oracle International Corporation	Industry	44
	Societe Bic	Industry	44
	Stcunm	Industry	44
	Xilinx INC	Industry	44
	Donaldson Company INC	Industry	43
	Japan Display Central INC	Industry	43
	Los Alamos National Security LLC	Industry	43
	Nexeon Limited	Industry	43
	Oxford Nanopore Technologies LTD	Industry	43
	Polyera Corporation	Industry	43
	Ps4 Luxco Sarl	Industry	43
	Storedot LTD	Industry	43
	Sumitomo Osaka Cement Co LTD	Industry	43
	Tesa Se	Industry	43
	Triad National Security LLC	Industry	43
	Automotive Technologies International INC	Industry	42
	Duracell Us Operations INC	Industry	42
	Envision Aesc Japan LTD	Industry	42
	Mediatek INC	Industry	42
	Provenance Asset Group LLC	Industry	42
	Seagate Technology LLC	Industry	42
	Sumitomo Metal Mining Co LTD	Industry	42
	Applied Nanostructured Solutions LLC	Industry	41
	Applied Nanotech Holdings INC	Industry	41
	Arevo INC	Industry	41
	Flexterra INC	Industry	41
	Hitachi Astemo LTD	Industry	41
	Koninklijke Philips Electronics Nv	Industry	41
	Novaled Gmbh	Industry	41
	Osram Opto Semiconductors Gmbh	Industry	41
	Panasonic Intellectual Property Corporation of America	Industry	41
	Sdcmaterials INC	Industry	41
	Carestream Health INC	Industry	40
	Cynora Gmbh	Industry	40
	Ge Infrastructure Technology LLC	Industry	40
	Maxell LTD	Industry	40
	Ngk Insulators LTD	Industry	40
	Shin-Etsu Polymer Co LTD	Industry	40
	Ticona LLC	Industry	40
	Toshiba Tec Kabushiki Kaisha	Industry	40
	Toyota Motor Engineering & Manufacturing North America INC	Industry	40
	Velo3d INC	Industry	40
	Wells Fargo Bank Na	Industry	40
	Arkema INC	Industry	39
	Cambrios Technologies Corporation	Industry	39
	Cufer Asset LTD LLC	Industry	39
	Ems-Patent Ag	Industry	39
	Hitachi Maxell LTD	Industry	39
	Immersion Corporation	Industry	39
	Kala Bio INC	Industry	39
	Mitsui Chemicals INC	Industry	39
	Lapis Semiconductor Co LTD	Industry	39
	A123 Systems LLC	Industry	38
	Imec	Industry	38
	Netlogic I LLC	Industry	38
	Western Digital Technologies INC	Industry	38
	Abbott Laboratories	Industry	37
	Asahi Kasei Chemicals Corporation	Industry	37
	Bruker Cellular Analysis INC	Industry	37
	Eastman Chemical Company	Industry	37
	Headwaters Technology Innovation LLC	Industry	37
	Kepler Computing INC	Industry	37
	Motorola Mobility LLC	Industry	37
	Rockwell Collins INC	Industry	37
	Yeda Research and Development Co LTD	Industry	37
	Asahi Glass Company Limited	Industry	36
	Avidity Biosciences INC	Industry	36
	Denka Company Limited	Industry	36
	Joled INC	Industry	36
	Omniome INC	Industry	36
	Oxford Nanopore Technologies Limited	Industry	36
	Phenomex INC	Industry	36
	Saudi Aramco Upstream Technology Company	Industry	36
	Sumitomo Riko Company Limited	Industry	36
	Cirrus Logic INC	Industry	35
	Fastcap Systems Corporation	Industry	35
	Hanger Solutions LLC	Industry	35
	Hp Printing Korea Co LTD	Industry	35
	Hyperion Catalysis International INC	Industry	35
	Marvell Asia Pte LTD	Industry	35
	Silicon Storage Technology INC	Industry	35
	Teijin Limited	Industry	35
	The Dow Chemical Company	Industry	35
	Abbvie INC	Industry	34
	Baker Hughes a Ge Company LLC	Industry	34
	Casio Computer Co LTD	Industry	34
	Dic Corporation	Industry	34
	Google Technology Holdings LLC	Industry	34
	Kimberly-Clark Worldwide INC	Industry	34
	Magic Leap INC	Industry	34
	National Semiconductor Corporation	Industry	34
	Sony Group Corporation	Industry	34
	Tessera INC	Industry	34
	United Technologies Corporation	Industry	34
	Acorn Semi LLC	Industry	33
	Alsephina Innovations INC	Industry	33
	Boston Scientific Limited Bm	Industry	33
	Callaway Golf Company	Industry	33
	Cambridge Touch Technologies LTD	Industry	33
	Cavium International	Industry	33
	Cubic Perovskite LLC	Industry	33
	Cubicpv INC	Industry	33
	Dolby Laboratories Licensing Corporation	Industry	33
	Exar Corporation	Industry	33
	Hefei Xinsheng Optoelectronics Technology Co LTD	Industry	33
	Integran Technologies INC	Industry	33
	Kabushiki Kaisha Toyota Chuo Kenkyusho	Industry	33
	Kala Pharmaceuticals INC	Industry	33
	Koninklijke Philips Electronics N V	Industry	33
	Longitude Licensing Limited	Industry	33
	Mitsumi Electric Co LTD	Industry	33
	Nanocomp Technologies INC	Industry	33
	Nanya Technology Corporation	Industry	33
	Oracle America INC	Industry	33
	Printed Energy Pty LTD	Industry	33
	Pure Storage INC a Delaware Corporation	Industry	33
	Sun Microsystems INC	Industry	33
	Synaptics Incorporated	Industry	33
	Synopsys INC	Industry	33
	Thomson Licensing	Industry	33
	Beijing Boe Optoelectronics Technology Co LTD	Industry	32
	Champ Great Int'l Corporation	Industry	32
	Gula Consulting Limited Liability Company	Industry	32
	Littelfuse INC	Industry	32
	Omniome LLC	Industry	32
	Unisys Corporation	Industry	32
	138 East Lcd Advancements Limited	Industry	31
	Ardent Research Corporation	Industry	31
	Bayer Materialscience Ag	Industry	31
	Guardian Industries Corp	Industry	31
	Intellectual Ventures Assets 158 LLC	Industry	31
	Iucf-Hyu (Industry-University Cooperation Foundation Hanyang University)	Industry	31
	Nutech Ventures	Industry	31
	Sigray INC	Industry	31
	The Procter & Gamble Company	Industry	31
	Yazaki Corporation	Industry	31
	Applied Biosystems LLC	Industry	30
	Arlanxeo Deutschland Gmbh	Industry	30
	Asml Netherlands Bv	Industry	30
	Brother Kogyo Kabushiki Kaisha	Industry	30
	Cbn Nano Technologies INC	Industry	30
	Eaton Intelligent Power Limited	Industry	30
	Hitachi High-Tech Corporation	Industry	30
	Hon Hai Precision Ind Co LTD	Industry	30
	Illumina INC	Industry	30
	Johnson Matthey Public Limited Company	Industry	30
	Korea Kumho Petrochemical Co LTD	Industry	30
	Micell Medtech INC	Industry	30
	Molecular Rebar Design LLC	Industry	30
	Nippon Chemi-Con Corporation	Industry	30
	Tcl China Star Optoelectronics Technology Co LTD	Industry	30
	The Gillette Company	Industry	30
	Topgolf Callaway Brands Corp	Industry	30
	Union Carbide Chemicals & Plastics Technology LLC	Industry	30
	Adeka Corporation	Industry	29
	Altera Corporation	Industry	29
	Amogreentech Co LTD	Industry	29
	At&t Intellectual Property I Lp	Industry	29
	Deka Products Limited Partnership	Industry	29
	Futurewei Technologies INC	Industry	29
	Fyre Storm INC	Industry	29
	G2touch Co LTD	Industry	29
	Jnc Corporation	Industry	29
	Kyocera Avx Components Corporation	Industry	29
	Lintec Corporation	Industry	29
	Micell Spv Equity LLC	Industry	29
	Micell Spv I LLC	Industry	29
	Mt Acquisition Holdings LLC	Industry	29
	Ningde Amperex Technology Limited	Industry	29
	Samsung Sdi Co LTD a Corporation Organized Under the Laws of the Republic of Korea	Industry	29
	Seeo INC	Industry	29
	Siemens Healthineers Ag	Industry	29
	Waters Technologies Corporation	Industry	29
	Aeris Capital Sustainable Ip LTD	Industry	28
	Amprius INC	Industry	28
	Amprius Technologies INC	Industry	28
	Basf Corporation	Industry	28
	Bruker Nano INC	Industry	28
	Dell Products Lp	Industry	28
	Dupont Displays INC	Industry	28
	Granbio Intellectual Property Holdings LLC	Industry	28
	Greatbatch LTD	Industry	28
	Headwaters Technology Innovation Group INC	Industry	28
	Hgst Netherlands Bv	Industry	28
	Intellectual Ventures I LLC	Industry	28
	Janssen Biotech INC	Industry	28
	Lockheed Martin Energy LLC	Industry	28
	Miraclon Corporation	Industry	28
	Nano-C INC	Industry	28
	Round Rock Research LLC	Industry	28
	Suzhou Lekin Semiconductor Co LTD Taicang Cn	Industry	28
	Thales	Industry	28
	Virent INC	Industry	28
	Woden Technologies INC	Industry	28
	Abb Schweiz Ag	Industry	27
	Alcon INC	Industry	27
	Applied Biosystems INC	Industry	27
	Covidien Lp	Industry	27
	Elo Touch Solutions INC	Industry	27
	General Motors Corporation	Industry	27
	Gentex Corporation	Industry	27
	Google INC	Industry	27
	Henkel Ag & Co Kgaa	Industry	27
	Hitachi Chemical Company LTD	Industry	27
	Honda Giken Kogyo Kabushiki Kaisha	Industry	27
	Illuminoss Medical INC	Industry	27
	Johnson & Johnson Consumer INC	Industry	27
	Lotte Advanced Materials Co LTD	Industry	27
	Micell Technologies INC	Industry	27
	Nlt Technologies LTD	Industry	27
	Rhodia Operations	Industry	27
	Sandisk Corporation	Industry	27
	Shocking Technologies INC	Industry	27
	The Invention Science Fund Ii LLC	Industry	27
	Cheil Industries INC	Industry	26
	Foundation Medicine INC	Industry	26
	Merck Kgaa	Industry	26
	Metrologic Instruments INC	Industry	26
	Mitsubishi Gas Chemical Company INC	Industry	26
	Modern Electron INC	Industry	26
	Nissan Chemical Industries LTD	Industry	26
	Nisshinbo Holdings INC	Industry	26
	Sandisk Technologies LLC Plano Us	Industry	26
	Shenzhen China Star Optoelectronics Semiconductor Display Technology Co LTD	Industry	26
	Terraspan LLC	Industry	26
	Unidym INC	Industry	26
	Ventana Medical Systems INC	Industry	26
	Ballard Power Systems INC	Industry	25
	Bnnt LLC	Industry	25
	Byk-Chemie Gmbh	Industry	25
	Cardea Bio INC	Industry	25
	Carrier Corporation	Industry	25
	Dow Toray Co LTD	Industry	25
	Ethicon Endo-Surgery INC	Industry	25
	Hefei Boe Optoelectronics Technology Co LTD	Industry	25
	Intuitive Surgical Operations INC	Industry	25
	Jx Nippon Oil & Energy Corporation	Industry	25
	Kemet Electronics Corporation	Industry	25
	Konarka Technologies INC	Industry	25
	Marvell International LTD	Industry	25
	Nanomix INC	Industry	25
	Parker-Hannifin Corporation	Industry	25
	Prc-Desoto International INC	Industry	25
	Riken	Industry	25
	Roche Glycart Ag	Industry	25
	Roche Sequencing Solutions INC	Industry	25
	Seegene INC	Industry	25
	Stmicroelectronics International Nv	Industry	25
	Alps Alpine Co LTD	Industry	24
	Beijing Boe Technology Development Co LTD	Industry	24
	Blue Cube Ip LLC	Industry	24
	Digital Equipment Corporation	Industry	24
	Dsm Ip Assets Bv	Industry	24
	Dupont Electronics INC	Industry	24
	Experian Information Solutions INC	Industry	24
	Hoya Corporation	Industry	24
	Kla-Tencor Corporation	Industry	24
	Konica Minolta Business Technologies INC	Industry	24
	Momentive Performance Materials INC	Industry	24
	Nec Electronics Corporation	Industry	24
	Phio Pharmaceuticals Corp	Industry	24
	Samsung Fine Chemicals Co LTD	Industry	24
	Seiko Instruments INC	Industry	24
	Sgs-Thomson Microelectronics Srl	Industry	24
	Sony Deutschland Gmbh	Industry	24
	Sumitomo Rubber Industries LTD	Industry	24
	Taiwan Union Technology Corporation	Industry	24
	Verizon Patent and Licensing INC	Industry	24
	Wacker Chemie Ag	Industry	24
	X Display Company Technology Limited	Industry	24
	Advantest Corporation	Industry	23
	Agc INC Jp	Industry	23
	Air Products and Chemicals INC	Industry	23
	Aisin Seiki Kabushiki Kaisha	Industry	23
	Alaxala Networks Corporation	Industry	23
	Alcon Pharmaceuticals LTD	Industry	23
	Battelle Energy Alliance LLC	Industry	23
	Bell Semiconductor LLC	Industry	23
	Brookhaven Science Associates LLC	Industry	23
	Canatu Oy	Industry	23
	Capital One Services LLC	Industry	23
	Chengdu Boe Optoelectronics Technology Co LTD	Industry	23
	Chugai Seiyaku Kabushiki Kaisha	Industry	23
	Cooledge Lighting INC	Industry	23
	Cubic Wafer INC	Industry	23
	Genapsys INC	Industry	23
	Hexcel Corporation	Industry	23
	Itus Corporation	Industry	23
	Newtonoid Technologies LLC	Industry	23
	Nexans	Industry	23
	Nippon Telegraph and Telephone Corporation	Industry	23
	Nissan North America INC	Industry	23
	Nissha Printing Co LTD	Industry	23
	Ntn Corporation	Industry	23
	Raytheon Technologies Corporation	Industry	23
	Sandisk Technologies INC	Industry	23
	Seerstone LLC	Industry	23
	Shenzhen China Star Optoelectronics Technology Co LTD	Industry	23
	Siemens Healthcare Diagnostics INC	Industry	23
	Subaru Corporation	Industry	23
	Wuhan China Star Optoelectronics Semiconductor Display Technology Co LTD	Industry	23
	Alcatel Lucent	Industry	22
	Aptiv Technologies Limited	Industry	22
	Audi Ag	Industry	22
	Baker Hughes Energy Technology Uk Limited	Industry	22
	C2cnt LLC	Industry	22
	Cascade Biosystems INC	Industry	22
	Daiken Chemical Co LTD	Industry	22
	E Ink California LLC	Industry	22
	Emc Corporation	Industry	22
	Evonik Degussa Gmbh	Industry	22
	Fei Company	Industry	22
	Fujitsu Microelectronics Limited	Industry	22
	Grst International Limited	Industry	22
	Hamamatsu Photonics Kk	Industry	22
	Hunt Energy Enterprises LLC	Industry	22
	Koito Manufacturing Co LTD	Industry	22
	Kureha Corporation	Industry	22
	Kyocera Corporation	Industry	22
	Nanofactory Corporation	Industry	22
	Nsk LTD	Industry	22
	Parker Intangibles LLC	Industry	22
	Sequencing Health INC	Industry	22
	Shell Usa INC	Industry	22
	Tesla Nanocoatings INC	Industry	22
	The Charles Stark Draper Laboratory INC	Industry	22
	Tohoku Pioneer Corporation	Industry	22
	Toshiba Corporation	Industry	22
	Total Research & Technology Feluy	Industry	22
	Virgin Islands Microsystems INC	Industry	22
	Acorn Technologies INC	Industry	21
	Airbus Operations Limited	Industry	21
	Alcatel-Lucent Usa INC	Industry	21
	Arris Composites INC	Industry	21
	Canon Kabushiki Kaisha a Corp of Japan	Industry	21
	Chevron Usa INC	Industry	21
	Daicel Corporation	Industry	21
	Derrick Corporation	Industry	21
	Egalax_empia Technology INC	Industry	21
	Hp Indigo Bv	Industry	21
	Hutchinson	Industry	21
	Intermolecular INC	Industry	21
	Joliet 2010 Limited	Industry	21
	Kabushiki Kaisha Toyota Jidoshokki	Industry	21
	Knowmtech LLC	Industry	21
	Monument Peak Ventures LLC	Industry	21
	Moxtek INC	Industry	21
	Nexeon LTD	Industry	21
	Nippon Kayaku Kabushiki Kaisha	Industry	21
	Raynergy Tek INC	Industry	21
	Shih Hua Technology LTD	Industry	21
	Ultracell Corporation	Industry	21
	Zyvex Corporation	Industry	21
	Abbott Diabetes Care INC	Industry	20
	Alis Corporation	Industry	20
	Alnylam Pharmaceuticals INC	Industry	20
	Au Optronics Corp	Industry	20
	Carbo Ceramics INC	Industry	20
	Clap Co LTD Kr	Industry	20
	Dupont Us Holding LLC	Industry	20
	Fairchild (Taiwan) Corporation	Industry	20
	Furukawa Electric Co LTD	Industry	20
	Genia Technologies INC	Industry	20
	Integrated Device Technology INC	Industry	20
	Mcalister Technologies LLC	Industry	20
	Melior Innovations INC	Industry	20
	Nuctech Company Limited	Industry	20
	Ocz Storage Solutions INC	Industry	20
	Precursor Energetics INC	Industry	20
	Qd Vision INC	Industry	20
	Reshape Lifesciences INC	Industry	20
	Sei Corporation	Industry	20
	Solvay Sa	Industry	20
	Solvay Specialty Polymers Italy Spa	Industry	20
	Terves LLC	Industry	20
	Toshiba Mitsubishi-Electric Industrial Systems Corporation	Industry	20
	Trinseo Europe Gmbh	Industry	20
	Vdyne INC	Industry	20
	Verily Life Sciences LLC	Industry	20
	Victrex Manufacturing Limited	Industry	20
	X Development LLC	Industry	20
	Xbiotech INC	Industry	20
	10x Genomics INC	Industry	19
	Angstron Materials INC	Industry	19
	Apollo Endosurgery Us INC	Industry	19
	Aptiv Technologies Ag	Industry	19
	Arkray INC	Industry	19
	Bedford Systems LLC	Industry	19
	Blue Solutions	Industry	19
	Channel Medsystems INC	Industry	19
	Delphi Technologies INC	Industry	19
	Dexerials Corporation	Industry	19
	Dow Corning Toray Co LTD	Industry	19
	Eaton Corporation	Industry	19
	Ei Du Pont De Nemours and Company	Industry	19
	Ems-Chemie Ag Ch	Industry	19
	Enterasys Networks INC	Industry	19
	Epix Therapeutics INC	Industry	19
	Essilor International	Industry	19
	Guizhou Funayuanchuang Technology Co LTD	Industry	19
	Hitachi High-Tech Science Corporation	Industry	19
	Interface Optoelectronics (Shenzhen) Co LTD	Industry	19
	Ionblox INC	Industry	19
	Kraton Polymers Us LLC	Industry	19
	Lanxess Solutions Us INC	Industry	19
	Mc10 INC	Industry	19
	Medidata Solutions INC	Industry	19
	Nellcor Puritan Bennett LLC	Industry	19
	Neodrón Limited	Industry	19
	Performance Polyamides Sas	Industry	19
	Roswell Me INC	Industry	19
	Sap Se	Industry	19
	Socionext INC Yokohama-Shi Jp	Industry	19
	Solutia Canada INC	Industry	19
	Solvay Usa INC	Industry	19
	Stmicroelectronics (Rousset) Sas	Industry	19
	Tesla INC	Industry	19
	Tianjin Funayuanchuang Technology Co LTD	Industry	19
	Toshiba Memory Corporation	Industry	19
	Us Philips Corporation	Industry	19
	Acetate International LLC	Industry	18
	Advanced Green Innovations LLC	Industry	18
	Allergan INC	Industry	18
	American Lithium Energy Corporation	Industry	18
	At&t Corp	Industry	18
	Bl Technologies INC	Industry	18
	Cabletron Systems INC	Industry	18
	Carl Zeiss Smt Gmbh	Industry	18
	Changwei System Technology (Shanghai) Co LTD	Industry	18
	Clarcor INC	Industry	18
	Coases Investments Bros LLC	Industry	18
	Cps Technology Holdings LLC	Industry	18
	Dow Corning Corporation	Industry	18
	Dow Europe Gmbh	Industry	18
	Elm Technology Corporation	Industry	18
	Emc Ip Holding Company LLC	Industry	18
	Envia Systems INC	Industry	18
	Essenlix Corporation	Industry	18
	Flex Lighting Ii LLC	Industry	18
	Fuji Electric Co LTD	Industry	18
	Goji Limited	Industry	18
	Hanwha Chemical Corporation	Industry	18
	Hitachi Ulsi Systems Co LTD	Industry	18
	Idemitsu Kosan Co LTD	Industry	18
	Ignis Innovation INC	Industry	18
	Infineon Technologies Ag De	Industry	18
	Infinera Corporation	Industry	18
	Invention Science Fund I	Industry	18
	Johnson Controls Technology Company	Industry	18
	Jsr Corporation	Industry	18
	Kokusai Electric Corporation	Industry	18
	Konica Minolta Holdings INC	Industry	18
	La Lumiere LLC	Industry	18
	Minolta Co LTD	Industry	18
	Nissha Co LTD	Industry	18
	Noritake Co LTD	Industry	18
	Panasonic Electric Works Co LTD	Industry	18
	Panasonic Holdings Corporation	Industry	18
	Procter & Gamble Company The	Industry	18
	Promega Corporation	Industry	18
	Rohr INC	Industry	18
	Saint-Gobain Glass France	Industry	18
	Siemens Energy INC	Industry	18
	Sony Electronics INC	Industry	18
	Tactual Labs Co	Industry	18
	Tricord Holdings LLC	Industry	18
	Unity Semiconductor Corporation	Industry	18
	Versarien Plc	Industry	18
	W R Grace & Co-Conn	Industry	18
	Angstrom Power Incorporated	Industry	17
	Bell Helicopter Textron INC	Industry	17
	Biological Dynamics INC	Industry	17
	Brocade Communications Systems LLC	Industry	17
	Exxonmobil Research and Engineering Company	Industry	17
	Fiberio Technology Corporation	Industry	17
	Fuji Photo Film Co LTD	Industry	17
	Future Carbon Gmbh	Industry	17
	Gelion Technologies Pty LTD	Industry	17
	General Cable Technologies Corporation	Industry	17
	Headwaters Nanokinetix INC	Industry	17
	Headwaters Technologies Innovation LLC	Industry	17
	Hitachi Astemo LTD Hitachinaka-Shi Jp	Industry	17
	Honeywell Federal Manufacturing & Technologies LLC	Industry	17
	Ibm Corporation	Industry	17
	Intel Deutschland Gmbh	Industry	17
	Intelligent Technologies International INC	Industry	17
	Interface Technology (Chengdu) Co LTD	Industry	17
	Inview Technology Corporation	Industry	17
	Ion Torrent Systems Incorporated	Industry	17
	Japan Display West INC	Industry	17
	Lunatech LLC	Industry	17
	Macronix International Co LTD	Industry	17
	Magma Global Limited	Industry	17
	Magna Mirrors of America INC	Industry	17
	Mitsubishi Heavy Industries LTD	Industry	17
	Nikon Corporation	Industry	17
	Novartis Ag	Industry	17
	Orange	Industry	17
	Phillips 66 Company	Industry	17
	Proton Energy Systems INC	Industry	17
	Quantapore INC	Industry	17
	Qunano Ab	Industry	17
	Rive Technology INC	Industry	17
	Roche Diabetes Care INC	Industry	17
	Rondevoo Technologies LLC	Industry	17
	Sensel INC	Industry	17
	Shinko Electric Industries Co LTD	Industry	17
	Soane Labs LLC	Industry	17
	Tanaka Chemical Corporation	Industry	17
	Textron Innovations INC	Industry	17
	Toyobo Co LTD	Industry	17

## Sheet: Fig1C. - by IPCR code
NOTE: Sorting the table in columns B,C will result in incorrect summation in table E:H and J:N	IPCR Classification Code	Document Count		Main IPCR Code (X##)	Number of Patents	Full Definition	Summarized IPC		IPCR Letter	General Definition	Number of Patents	Percent
	A01H1/00	397		A01	1338	AGRICULTURE; FORESTRY; ANIMAL HUSBANDRY; HUNTING; TRAPPING; FISHING	HUMAN NECESSITIES		A	Biomedicine	16411	0.0528804
	A01H1/02	120		A61	14934	MEDICAL OR VETERINARY SCIENCE; HYGIENE	HUMAN NECESSITIES		B	Manufacturing	45053	0.145172
	A01H5/10	821		A63	139	SPORTS; GAMES; AMUSEMENTS	HUMAN NECESSITIES		C	Chemistry	43475	0.140087
	A61B17/00	383		B01	12525	PHYSICAL OR CHEMICAL PROCESSES OR APPARATUS IN GENERAL	PERFORMING OPERATIONS; TRANSPORTING		D/E/F	Other*	4227	0.0136205
	A61B17/32	131		B05	1911	SPRAYING OR ATOMISING IN GENERAL; APPLYING FLUENT MATERIALS TO SURFACES, IN GENERAL [2]	PERFORMING OPERATIONS; TRANSPORTING		G	Physics/Computing	47814	0.154069
	A61B17/34	105		B22	784	CASTING; POWDER METALLURGY	PERFORMING OPERATIONS; TRANSPORTING		H	Electricity/Energetics	153362	0.494171
	A61B17/70	106		B28	104	WORKING CEMENT, CLAY, OR STONE	PERFORMING OPERATIONS; TRANSPORTING
	A61B18/00	266		B29	3413	WORKING OF PLASTICS; WORKING OF SUBSTANCES IN A PLASTIC STATE IN GENERAL	PERFORMING OPERATIONS; TRANSPORTING			other is :TEXTILES; PAPER;MECHANICAL ENGINEERING; LIGHTING; HEATING; WEAPONS; BLASTING; FIXED CONSTRUCTIONS*
	A61B18/14	191		B32	7784	LAYERED PRODUCTS, i.e. PRODUCTS BUILT-UP OF STRATA OF FLAT OR NON-FLAT, e.g. CELLULAR OR HONEYCOMB, FORM	PERFORMING OPERATIONS; TRANSPORTING
	A61B5/00	1448		B33	2382	ADDITIVE MANUFACTURING, i.e. MANUFACTURING OF THREE-DIMENSIONAL [3D] OBJECTS BY ADDITIVE DEPOSITION, ADDITIVE AGGLOMERATION OR ADDITIVE LAYERING,	PERFORMING OPERATIONS; TRANSPORTING
	A61B5/01	129		B41	2023	PRINTING; LINING MACHINES; TYPEWRITERS; STAMPS [4]	PERFORMING OPERATIONS; TRANSPORTING
	A61B5/024	130		B60	302	VEHICLES IN GENERAL	PERFORMING OPERATIONS; TRANSPORTING
	A61B5/05	177		B64	126	AIRCRAFT; AVIATION; COSMONAUTICS	PERFORMING OPERATIONS; TRANSPORTING
	A61B5/08	134		B81	523	MICROSTRUCTURAL TECHNOLOGY [7]	PERFORMING OPERATIONS; TRANSPORTING
	A61B5/11	162		B82	13176	NANOTECHNOLOGY	PERFORMING OPERATIONS; TRANSPORTING
	A61B5/145	536		C01	7875	INORGANIC CHEMISTRY	CHEMISTRY; METALLURGY
	A61B5/1473	177		C02	1003	TREATMENT OF WATER, WASTE WATER, SEWAGE, OR SLUDGE	CHEMISTRY; METALLURGY
	A61B5/1486	260		C04	1202	CEMENTS; CONCRETE; ARTIFICIAL STONE; CERAMICS; REFRACTORIES [4]	CHEMISTRY; METALLURGY
	A61B5/1495	119		C07	2899	ORGANIC CHEMISTRY [2]	CHEMISTRY; METALLURGY
	A61B5/15	167		C08	16589	ORGANIC MACROMOLECULAR COMPOUNDS; THEIR PREPARATION OR CHEMICAL WORKING-UP; COMPOSITIONS BASED THEREON	CHEMISTRY; METALLURGY
	A61B5/296	110		C09	4982	DYES; PAINTS; POLISHES; NATURAL RESINS; ADHESIVES; COMPOSITIONS NOT OTHERWISE PROVIDED FOR; APPLICATIONS OF MATERIALS NOT OTHERWISE PROVIDED FOR	CHEMISTRY; METALLURGY
	A61B6/00	386		C12	4534	BIOCHEMISTRY; BEER; SPIRITS; WINE; VINEGAR; MICROBIOLOGY; ENZYMOLOGY; MUTATION OR GENETIC ENGINEERING	CHEMISTRY; METALLURGY
	A61B6/02	109		C22	373	METALLURGY; FERROUS OR NON-FERROUS ALLOYS; TREATMENT OF ALLOYS OR NON-FERROUS METALS	CHEMISTRY; METALLURGY
	A61B6/03	163		C23	2822	COATING METALLIC MATERIAL; COATING MATERIAL WITH METALLIC MATERIAL; CHEMICAL SURFACE TREATMENT; DIFFUSION TREATMENT OF METALLIC MATERIAL; COATING BY VACUUM EVAPORATION, BY SPUTTERING, BY ION IMPLANTATION OR BY CHEMICAL VAPOUR DEPOSITION, IN GENERAL; INHIBITING CORROSION OF METALLIC MATERIAL OR INCRUSTATION IN GENERAL [2]	CHEMISTRY; METALLURGY
	A61B8/00	130		C25	881	ELECTROLYTIC OR ELECTROPHORETIC PROCESSES; APPARATUS THEREFOR [4]	CHEMISTRY; METALLURGY
	A61B90/00	201		C30	315	PRODUCTION OF A HOMOGENEOUS POLYCRYSTALLINE MATERIAL WITH DEFINED STRUCTURE	CHEMISTRY; METALLURGY
	A61F2/00	127		D01	2304	NATURAL OR MAN-MADE THREADS OR FIBRES; SPINNING	TEXTILES; PAPER
	A61F2/06	123		D06	255	TREATMENT OF TEXTILES OR THE LIKE; LAUNDERING; FLEXIBLE MATERIALS NOT OTHERWISE PROVIDED FOR	TEXTILES; PAPER
	A61F2/30	122		E21	244	EARTH OR ROCK DRILLING; MINING	FIXED CONSTRUCTIONS
	A61F2/44	102		F02	507	COMBUSTION ENGINES; HOT-GAS OR COMBUSTION-PRODUCT ENGINE PLANTS	MECHANICAL ENGINEERING; LIGHTING; HEATING; WEAPONS; BLASTING
	A61K31/7088	114		F17	125	STORING OR DISTRIBUTING GASES OR LIQUIDS	MECHANICAL ENGINEERING; LIGHTING; HEATING; WEAPONS; BLASTING
	A61K31/713	128		F21	412	LIGHTING	MECHANICAL ENGINEERING; LIGHTING; HEATING; WEAPONS; BLASTING
	A61K38/00	384		F42	380	AMMUNITION; BLASTING	MECHANICAL ENGINEERING; LIGHTING; HEATING; WEAPONS; BLASTING
	A61K38/16	101		G01	10379	Physics: MEASURING; TESTING	PHYSICS
	A61K38/17	150		G02	8378	Physics: OPTICS	PHYSICS
	A61K39/00	636		G03	1679	Physics:PHOTOGRAPHY; CINEMATOGRAPHY; ANALOGOUS TECHNIQUES USING WAVES OTHER THAN OPTICAL WAVES; ELECTROGRAPHY; HOLOGRAPHY [4]	PHYSICS
	A61K39/395	490		G06	16504	COMPUTING; CALCULATING OR COUNTING	PHYSICS
	A61K41/00	248		G07	323	CHECKING-DEVICES (tolls, RNG, receipt of valuable via digitation)	PHYSICS
	A61K45/06	388		G09	4279	EDUCATING; CRYPTOGRAPHY; DISPLAY; ADVERTISING; SEALS	PHYSICS
	A61K47/48	183		G11	6272	INFORMATION STORAGE	PHYSICS
	A61K47/54	113		H01	135170	ELECTRICAL ELEMENTS	ELECTRICITY
	A61K47/68	239		H02	1062	GENERATION, CONVERSION, OR DISTRIBUTION OF ELECTRIC POWER	ELECTRICITY
	A61K47/69	220		H03	899	ELECTRONIC CIRCUITRY	ELECTRICITY
	A61K48/00	323		H04	10476	ELECTRIC COMMUNICATION TECHNIQUE	ELECTRICITY
	A61K49/00	266		H05	5160	ELECTRIC TECHNIQUES NOT OTHERWISE PROVIDED FOR	ELECTRICITY
	A61K9/00	620		H10	595	SEMICONDUCTOR DEVICES; ELECTRIC SOLID-STATE DEVICES NOT OTHERWISE PROVIDED FOR [2023.01]	ELECTRICITY
	A61K9/127	203
	A61K9/14	216
	A61K9/16	104
	A61K9/50	158
	A61K9/51	308
	A61L27/38	119
	A61L27/50	120
	A61L27/54	152
	A61L31/10	111
	A61L31/14	125
	A61L31/16	139
	A61M25/00	107
	A61M31/00	108
	A61M37/00	133
	A61M5/142	127
	A61M5/172	109
	A61N1/00	102
	A61N1/04	212
	A61N1/05	376
	A61N1/36	270
	A61N5/06	270
	A61N5/10	188
	A61P35/00	380
	A63B37/00	139
	B01D53/02	169
	B01D53/04	155
	B01D53/22	136
	B01D61/02	133
	B01D67/00	355
	B01D69/02	176
	B01D69/10	115
	B01D69/12	207
	B01D69/14	154
	B01D71/02	291
	B01J13/00	123
	B01J19/00	314
	B01J19/08	364
	B01J19/12	256
	B01J19/24	149
	B01J20/02	114
	B01J20/20	367
	B01J20/22	157
	B01J20/26	172
	B01J20/28	438
	B01J20/30	221
	B01J20/32	226
	B01J21/04	158
	B01J21/06	205
	B01J21/18	637
	B01J23/00	323
	B01J23/40	182
	B01J23/42	272
	B01J23/44	178
	B01J23/46	136
	B01J23/74	169
	B01J23/745	338
	B01J23/75	218
	B01J23/755	254
	B01J23/89	176
	B01J27/24	113
	B01J35/00	664
	B01J35/02	310
	B01J35/06	129
	B01J35/10	303
	B01J37/00	287
	B01J37/02	576
	B01J37/03	180
	B01J37/04	148
	B01J37/08	429
	B01J37/16	135
	B01J37/18	108
	B01J37/34	274
	B01J8/00	146
	B01L3/00	685
	B05D1/00	167
	B05D1/02	147
	B05D1/18	154
	B05D3/00	215
	B05D3/02	232
	B05D3/06	108
	B05D3/10	110
	B05D5/00	190
	B05D5/12	393
	B05D7/00	195
	B22F1/00	128
	B22F1/054	235
	B22F3/00	126
	B22F3/105	141
	B22F9/24	154
	B28B1/00	104
	B29C35/08	175
	B29C45/00	208
	B29C48/00	118
	B29C64/106	129
	B29C64/118	173
	B29C64/153	162
	B29C64/165	161
	B29C64/209	115
	B29C65/00	174
	B29C67/00	243
	B29C70/88	121
	B29D11/00	112
	B29K101/12	119
	B29K105/00	276
	B29K105/16	267
	B29K307/04	126
	B29K507/04	133
	B29K75/00	120
	B29K77/00	121
	B29L31/00	237
	B29L31/30	123
	B32B1/08	201
	B32B15/04	180
	B32B15/08	238
	B32B15/20	148
	B32B17/10	135
	B32B27/00	178
	B32B27/04	124
	B32B27/06	161
	B32B27/08	443
	B32B27/12	229
	B32B27/18	200
	B32B27/20	294
	B32B27/28	257
	B32B27/30	315
	B32B27/32	296
	B32B27/34	203
	B32B27/36	294
	B32B27/38	176
	B32B27/40	135
	B32B3/00	107
	B32B3/26	181
	B32B3/30	118
	B32B37/00	173
	B32B37/12	161
	B32B37/14	113
	B32B38/00	132
	B32B38/10	116
	B32B5/02	395
	B32B5/16	322
	B32B5/18	119
	B32B5/26	245
	B32B7/02	198
	B32B7/12	399
	B32B9/00	593
	B32B9/04	205
	B33Y10/00	748
	B33Y30/00	383
	B33Y40/00	110
	B33Y50/02	206
	B33Y70/00	564
	B33Y80/00	371
	B41J11/00	180
	B41J11/70	171
	B41J15/04	174
	B41J2/045	164
	B41J2/14	282
	B41J2/16	240
	B41J2/165	190
	B41J2/175	249
	B41J3/42	186
	B41J3/44	187
	B60C1/00	194
	B60L11/18	108
	B64D45/02	126
	B81B3/00	215
	B81C1/00	308
	B82B1/00	819
	B82B3/00	1853
	B82Y10/00	937
	B82Y15/00	578
	B82Y20/00	547
	B82Y30/00	4337
	B82Y35/00	117
	B82Y40/00	3232
	B82Y5/00	440
	B82Y99/00	316
	C01B21/064	137
	C01B25/45	137
	C01B3/00	250
	C01B31/00	338
	C01B31/02	2895
	C01B31/04	429
	C01B32/05	322
	C01B32/15	134
	C01B32/158	345
	C01B32/159	102
	C01B32/16	297
	C01B32/162	288
	C01B32/168	384
	C01B32/174	352
	C01B32/182	186
	C01B32/184	217
	C01B32/19	118
	C01B32/194	284
	C01B32/198	113
	C01B32/20	139
	C01G23/00	123
	C01G53/00	285
	C02F1/00	102
	C02F1/28	277
	C02F1/44	214
	C02F1/461	139
	C02F1/469	139
	C02F103/08	132
	C04B111/00	128
	C04B35/52	159
	C04B35/622	183
	C04B35/626	149
	C04B35/628	142
	C04B35/64	181
	C04B35/80	156
	C04B35/83	104
	C07D495/04	130
	C07F15/00	259
	C07F5/02	104
	C07F7/08	114
	C07H21/00	106
	C07H21/02	163
	C07H21/04	302
	C07K14/00	163
	C07K14/47	209
	C07K14/705	158
	C07K16/00	181
	C07K16/18	197
	C07K16/28	488
	C07K16/30	196
	C07K16/40	129
	C08F220/18	107
	C08G18/32	108
	C08G18/48	110
	C08G59/50	149
	C08G61/12	364
	C08G69/26	150
	C08G73/02	150
	C08G73/06	114
	C08G73/10	206
	C08G77/20	106
	C08J3/12	140
	C08J3/20	297
	C08J3/22	165
	C08J3/24	149
	C08J3/28	137
	C08J5/00	439
	C08J5/04	400
	C08J5/06	110
	C08J5/18	454
	C08J5/24	377
	C08J7/043	151
	C08J7/044	113
	C08J9/00	251
	C08K3/00	341
	C08K3/013	163
	C08K3/04	2192
	C08K3/08	368
	C08K3/22	557
	C08K3/26	109
	C08K3/34	323
	C08K3/36	329
	C08K3/38	145
	C08K5/00	423
	C08K7/00	228
	C08K7/02	172
	C08K7/06	429
	C08K7/14	240
	C08K7/24	437
	C08K9/02	188
	C08K9/04	317
	C08K9/06	135
	C08K9/08	113
	C08L101/00	364
	C08L21/00	102
	C08L23/00	124
	C08L23/06	159
	C08L23/08	197
	C08L23/12	144
	C08L27/18	103
	C08L53/00	110
	C08L63/00	392
	C08L65/00	199
	C08L67/00	129
	C08L67/02	169
	C08L67/04	104
	C08L69/00	356
	C08L71/00	139
	C08L71/12	148
	C08L75/04	179
	C08L77/00	295
	C08L77/02	196
	C08L77/06	313
	C08L79/08	210
	C08L83/04	277
	C08L9/00	111
	C08L9/06	113
	C09C1/44	160
	C09C1/56	170
	C09D1/00	144
	C09D11/00	139
	C09D11/037	154
	C09D11/52	328
	C09D163/00	142
	C09D175/04	111
	C09D5/00	195
	C09D5/08	111
	C09D5/24	503
	C09D7/40	203
	C09D7/61	377
	C09D7/62	153
	C09D7/65	122
	C09J11/04	135
	C09J9/02	141
	C09K11/02	353
	C09K11/06	523
	C09K11/70	122
	C09K11/88	163
	C09K23/00	117
	C09K5/14	273
	C09K8/80	143
	C12M1/00	233
	C12M1/34	192
	C12M3/00	128
	C12N13/00	111
	C12N15/00	102
	C12N15/09	124
	C12N15/10	184
	C12N15/11	259
	C12N15/113	335
	C12N15/82	249
	C12N15/87	115
	C12N5/00	170
	C12N5/04	253
	C12N5/071	110
	C12P19/34	146
	C12Q1/00	303
	C12Q1/68	1053
	C12Q1/6869	324
	C12Q1/6874	143
	C22C1/04	147
	C22C1/10	112
	C22C32/00	114
	C23C14/06	141
	C23C14/34	136
	C23C16/00	276
	C23C16/02	176
	C23C16/04	155
	C23C16/26	496
	C23C16/40	176
	C23C16/44	277
	C23C16/455	464
	C23C16/50	113
	C23C16/56	136
	C23C18/16	173
	C23C28/00	103
	C25B1/00	128
	C25B1/04	138
	C25B11/04	102
	C25B15/08	109
	C25B3/25	146
	C25B9/19	153
	C25B9/23	105
	C30B25/00	133
	C30B29/60	182
	D01D5/00	254
	D01F1/10	268
	D01F11/12	116
	D01F9/12	1004
	D01F9/127	662
	D06M101/40	107
	D06M11/74	148
	E21B33/12	114
	E21B43/267	130
	F02C3/107	107
	F02C7/36	197
	F02K3/06	203
	F17C11/00	125
	F21V8/00	239
	F21Y115/10	173
	F42B5/307	146
	F42B5/313	102
	F42C19/08	132
	G01B7/16	139
	G01J3/44	120
	G01L1/14	135
	G01L1/20	127
	G01L1/22	157
	G01N1/40	125
	G01N15/14	107
	G01N21/00	132
	G01N21/64	366
	G01N21/65	210
	G01N23/04	121
	G01N27/00	243
	G01N27/02	134
	G01N27/04	180
	G01N27/12	454
	G01N27/22	191
	G01N27/26	183
	G01N27/30	296
	G01N27/327	509
	G01N27/403	132
	G01N27/414	542
	G01N27/416	194
	G01N27/447	266
	G01N33/00	579
	G01N33/48	179
	G01N33/483	120
	G01N33/487	430
	G01N33/49	112
	G01N33/50	332
	G01N33/53	443
	G01N33/543	808
	G01N33/569	151
	G01N33/574	220
	G01N33/58	272
	G01N33/68	356
	G01Q60/24	114
	G01Q60/38	115
	G01Q70/12	228
	G01Q70/16	102
	G01Q80/00	111
	G01R27/26	112
	G01R31/28	265
	G01R31/3185	158
	G01T1/20	109
	G02B1/04	113
	G02B26/00	232
	G02B26/08	145
	G02B27/00	162
	G02B27/01	237
	G02B5/00	148
	G02B5/20	165
	G02B5/30	245
	G02F1/01	202
	G02F1/13	172
	G02F1/133	312
	G02F1/1333	1042
	G02F1/1334	148
	G02F1/1335	936
	G02F1/13357	250
	G02F1/1337	246
	G02F1/1339	211
	G02F1/1343	737
	G02F1/1345	238
	G02F1/1362	652
	G02F1/1368	512
	G02F1/137	103
	G02F1/15	162
	G02F1/153	223
	G02F1/155	225
	G02F1/163	103
	G02F1/167	292
	G02F1/29	165
	G03F7/00	419
	G03F7/004	166
	G03F7/038	105
	G03F7/20	423
	G03G15/00	191
	G03G15/16	106
	G03G15/20	269
	G06F1/04	118
	G06F1/16	880
	G06F1/20	139
	G06F1/26	140
	G06F1/32	130
	G06F11/00	207
	G06F11/10	193
	G06F11/14	110
	G06F11/30	105
	G06F12/00	317
	G06F12/02	227
	G06F12/08	202
	G06F13/00	261
	G06F13/16	155
	G06F13/28	125
	G06F13/38	108
	G06F13/40	145
	G06F13/42	157
	G06F15/16	197
	G06F15/173	134
	G06F17/00	153
	G06F17/30	337
	G06F17/50	202
	G06F19/00	202
	G06F21/00	194
	G06F3/00	174
	G06F3/01	490
	G06F3/0354	248
	G06F3/038	147
	G06F3/041	2663
	G06F3/042	140
	G06F3/044	2376
	G06F3/045	422
	G06F3/047	156
	G06F3/0482	107
	G06F3/0484	115
	G06F3/0488	211
	G06F3/06	583
	G06F3/14	182
	G06F3/16	131
	G06F7/00	131
	G06F9/30	200
	G06F9/38	242
	G06F9/44	154
	G06F9/46	125
	G06F9/48	107
	G06K1/12	167
	G06K19/06	243
	G06K19/07	128
	G06K19/073	159
	G06K19/077	137
	G06K7/10	157
	G06K7/14	222
	G06K9/00	371
	G06N20/00	135
	G06N3/063	109
	G06Q30/02	169
	G06T7/00	133
	G06T9/00	132
	G07F7/08	166
	G07F7/12	157
	G09F9/30	218
	G09G3/00	174
	G09G3/20	709
	G09G3/22	112
	G09G3/30	199
	G09G3/32	396
	G09G3/3225	146
	G09G3/3233	235
	G09G3/3266	243
	G09G3/3275	128
	G09G3/34	325
	G09G3/36	940
	G09G5/00	454
	G11B20/10	152
	G11B20/12	116
	G11B9/00	117
	G11C11/00	369
	G11C11/16	201
	G11C11/34	176
	G11C11/401	111
	G11C11/404	142
	G11C11/406	203
	G11C11/407	150
	G11C11/4076	106
	G11C11/408	137
	G11C11/4096	103
	G11C11/56	370
	G11C13/00	450
	G11C13/02	425
	G11C14/00	111
	G11C16/02	106
	G11C16/04	375
	G11C16/06	127
	G11C16/10	143
	G11C16/26	117
	G11C19/28	121
	G11C23/00	104
	G11C29/00	196
	G11C5/02	120
	G11C5/06	160
	G11C5/14	160
	G11C7/00	301
	G11C7/06	112
	G11C7/10	371
	G11C7/22	210
	G11C8/00	110
	H01B1/00	304
	H01B1/02	378
	H01B1/04	866
	H01B1/06	193
	H01B1/08	106
	H01B1/12	526
	H01B1/20	194
	H01B1/22	467
	H01B1/24	937
	H01B13/00	333
	H01B3/44	119
	H01B5/14	178
	H01B7/00	121
	H01B7/08	116
	H01G11/04	127
	H01G11/06	283
	H01G11/22	144
	H01G11/24	409
	H01G11/26	331
	H01G11/28	323
	H01G11/30	244
	H01G11/32	345
	H01G11/34	154
	H01G11/36	655
	H01G11/38	308
	H01G11/42	127
	H01G11/46	319
	H01G11/48	166
	H01G11/50	275
	H01G11/52	252
	H01G11/56	197
	H01G11/58	141
	H01G11/60	183
	H01G11/62	243
	H01G11/64	139
	H01G11/68	185
	H01G11/70	190
	H01G11/84	158
	H01G11/86	528
	H01G9/00	461
	H01G9/04	118
	H01G9/042	137
	H01G9/20	542
	H01J1/02	113
	H01J1/30	364
	H01J1/304	839
	H01J1/62	484
	H01J29/02	111
	H01J29/04	274
	H01J3/02	172
	H01J31/12	499
	H01J35/06	225
	H01J35/08	118
	H01J35/14	109
	H01J37/32	407
	H01J63/04	284
	H01J9/00	174
	H01J9/02	912
	H01L21/00	1080
	H01L21/02	1424
	H01L21/027	224
	H01L21/033	126
	H01L21/20	291
	H01L21/265	105
	H01L21/28	410
	H01L21/285	229
	H01L21/302	124
	H01L21/306	172
	H01L21/3065	176
	H01L21/308	135
	H01L21/31	108
	H01L21/311	398
	H01L21/3205	155
	H01L21/3213	159
	H01L21/336	463
	H01L21/44	235
	H01L21/4763	159
	H01L21/48	304
	H01L21/56	254
	H01L21/66	209
	H01L21/67	274
	H01L21/683	277
	H01L21/762	255
	H01L21/768	883
	H01L21/82	123
	H01L21/822	177
	H01L21/8234	421
	H01L21/8238	351
	H01L21/84	282
	H01L23/00	826
	H01L23/29	164
	H01L23/31	348
	H01L23/34	173
	H01L23/36	118
	H01L23/367	271
	H01L23/373	545
	H01L23/42	105
	H01L23/48	467
	H01L23/495	112
	H01L23/498	302
	H01L23/52	232
	H01L23/522	396
	H01L23/528	312
	H01L23/532	416
	H01L23/538	196
	H01L25/00	247
	H01L25/065	370
	H01L25/075	264
	H01L25/16	218
	H01L25/18	159
	H01L27/00	112
	H01L27/02	216
	H01L27/06	363
	H01L27/088	386
	H01L27/092	300
	H01L27/10	173
	H01L27/105	172
	H01L27/108	374
	H01L27/11	121
	H01L27/115	229
	H01L27/11582	122
	H01L27/12	1647
	H01L27/14	146
	H01L27/146	638
	H01L27/15	256
	H01L27/22	129
	H01L27/24	388
	H01L27/28	283
	H01L27/30	253
	H01L27/32	2003
	H01L29/00	112
	H01L29/04	271
	H01L29/06	1610
	H01L29/08	595
	H01L29/10	444
	H01L29/12	198
	H01L29/15	103
	H01L29/16	521
	H01L29/20	126
	H01L29/24	276
	H01L29/40	243
	H01L29/417	321
	H01L29/423	740
	H01L29/45	204
	H01L29/49	366
	H01L29/51	214
	H01L29/66	1790
	H01L29/76	263
	H01L29/775	172
	H01L29/778	200
	H01L29/78	1209
	H01L29/786	1677
	H01L29/788	213
	H01L29/792	150
	H01L29/94	121
	H01L31/00	389
	H01L31/02	105
	H01L31/0216	130
	H01L31/0224	427
	H01L31/0256	108
	H01L31/032	127
	H01L31/0352	320
	H01L31/04	159
	H01L31/042	133
	H01L31/048	105
	H01L31/18	489
	H01L33/00	583
	H01L33/06	198
	H01L33/20	133
	H01L33/32	122
	H01L33/38	138
	H01L33/40	108
	H01L33/42	129
	H01L33/44	136
	H01L33/48	122
	H01L33/50	252
	H01L33/56	113
	H01L33/58	117
	H01L33/60	127
	H01L33/62	308
	H01L33/64	140
	H01L35/24	243
	H01L35/32	127
	H01L41/04	114
	H01L41/047	155
	H01L41/08	157
	H01L41/09	226
	H01L41/113	216
	H01L41/18	108
	H01L41/193	245
	H01L45/00	429
	H01L49/02	228
	H01L51/00	3343
	H01L51/05	1014
	H01L51/10	261
	H01L51/30	630
	H01L51/40	320
	H01L51/42	816
	H01L51/44	561
	H01L51/46	102
	H01L51/50	1111
	H01L51/52	1671
	H01L51/54	110
	H01L51/56	646
	H01M10/04	632
	H01M10/05	254
	H01M10/052	2602
	H01M10/0525	4220
	H01M10/054	431
	H01M10/056	280
	H01M10/0562	621
	H01M10/0565	578
	H01M10/0566	209
	H01M10/0567	700
	H01M10/0568	605
	H01M10/0569	798
	H01M10/058	523
	H01M10/0585	587
	H01M10/0587	183
	H01M10/36	350
	H01M10/42	686
	H01M10/44	340
	H01M10/48	178
	H01M12/06	206
	H01M12/08	412
	H01M14/00	180
	H01M2/16	115
	H01M4/00	339
	H01M4/02	3555
	H01M4/04	2280
	H01M4/13	1418
	H01M4/131	1338
	H01M4/133	1305
	H01M4/134	1393
	H01M4/136	698
	H01M4/137	122
	H01M4/139	775
	H01M4/1391	581
	H01M4/1393	669
	H01M4/1395	663
	H01M4/1397	334
	H01M4/36	3143
	H01M4/38	2348
	H01M4/40	179
	H01M4/42	106
	H01M4/46	126
	H01M4/48	750
	H01M4/485	939
	H01M4/50	225
	H01M4/505	1198
	H01M4/52	246
	H01M4/525	1395
	H01M4/58	1709
	H01M4/583	805
	H01M4/587	1537
	H01M4/60	464
	H01M4/62	3768
	H01M4/64	192
	H01M4/66	1459
	H01M4/70	228
	H01M4/74	144
	H01M4/75	130
	H01M4/80	207
	H01M4/86	1042
	H01M4/88	869
	H01M4/90	781
	H01M4/92	746
	H01M4/96	506
	H01M50/105	105
	H01M50/119	177
	H01M50/121	170
	H01M50/403	213
	H01M50/411	105
	H01M50/414	235
	H01M50/417	261
	H01M50/426	107
	H01M50/431	133
	H01M50/434	118
	H01M50/449	168
	H01M50/451	138
	H01M50/457	136
	H01M50/46	107
	H01M50/489	228
	H01M50/491	224
	H01M6/04	108
	H01M6/18	112
	H01M6/40	112
	H01M8/00	167
	H01M8/02	414
	H01M8/0234	110
	H01M8/04	339
	H01M8/06	201
	H01M8/10	843
	H01M8/1004	278
	H01M8/1018	356
	H01M8/16	141
	H01M8/18	260
	H01M8/22	102
	H01Q1/24	132
	H01Q1/38	136
	H02J7/00	494
	H02J7/02	154
	H02M1/00	146
	H02M3/158	126
	H02N11/00	142
	H03K17/96	142
	H03K19/00	134
	H03K19/20	111
	H03L7/06	119
	H03L7/081	113
	H03L7/099	113
	H03M1/12	167
	H04B5/00	109
	H04J3/06	125
	H04L1/00	193
	H04L12/28	188
	H04L12/56	201
	H04L29/06	403
	H04L29/08	281
	H04L7/00	194
	H04L9/08	138
	H04L9/32	151
	H04M1/02	145
	H04N1/00	242
	H04N1/21	210
	H04N1/32	195
	H04N19/105	230
	H04N19/132	295
	H04N19/159	217
	H04N19/176	516
	H04N19/186	177
	H04N19/46	165
	H04N19/70	340
	H04N21/258	145
	H04N21/422	117
	H04N21/431	176
	H04N21/433	114
	H04N21/44	124
	H04N21/442	311
	H04N21/45	344
	H04N21/466	205
	H04N21/472	226
	H04N21/475	120
	H04N21/482	362
	H04N21/488	106
	H04N21/81	198
	H04N21/845	130
	H04N3/14	120
	H04N5/225	364
	H04N5/232	189
	H04N5/262	213
	H04N5/335	244
	H04N5/357	129
	H04N5/369	204
	H04N5/374	219
	H04N5/3745	203
	H04N5/378	393
	H04N7/26	105
	H04Q11/04	194
	H04R1/02	133
	H04R23/00	103
	H04R25/00	270
	H05B3/14	263
	H05B3/34	118
	H05B33/10	112
	H05B33/14	195
	H05B44/00	353
	H05H1/24	131
	H05K1/00	125
	H05K1/02	696
	H05K1/03	407
	H05K1/09	401
	H05K1/11	182
	H05K1/14	106
	H05K1/16	112
	H05K1/18	332
	H05K3/00	173
	H05K3/10	172
	H05K3/12	179
	H05K3/46	120
	H05K5/00	154
	H05K7/20	425
	H05K9/00	404
	H10K59/131	142
	H10K59/40	124
	H10K71/00	111
	H10K85/30	104
	H10K85/60	114
